# Supplementary material for: An Anti-Inflammatory Signature Across Pain and Cognition: Not All Mediterranean Diets Are Equal
Source: Nutrients. 2026 Jun 18;18(12):1983. doi: 10.3390/nu18121983 (PMC13306077; doi:10.3390/nu18121983)
Supplement: Supplementary file 1 [file nutrients-18-01983-s001.zip]

Archive with 2 entries (2 files):
- Figure S1 Maya-Lopez de Coca.jpg
- Supplementary Materials Maya-Lopez de Coca.pdf
